# Supplementary material for: A vibrating ingestible bioelectronic stimulator modulates gastric stretch receptors for illusory satiety
Source: Sci Adv. 2023 Dec 22;9(51):eadj3003. doi: 10.1126/sciadv.adj3003 (PMC10745699; doi:10.1126/sciadv.adj3003)
Supplement: Supplementary file 3 — Movie S1 to S3 [file sciadv.adj3003_movies_s1_to_s3.zip]

Archive with 3 entries (3 files):
- adj3003_Movie_S1.mp4
- adj3003_Movie_S2.mp4
- adj3003_Movie_S3.mp4
